# Supplementary material for: Uncovering transcriptomic landscape alterations of CAN-2409 in in vitro and in vivo glioma models
Source: Front Med (Lausanne). 2023 May 9;10:1140352. doi: 10.3389/fmed.2023.1140352 (PMC10203593; doi:10.3389/fmed.2023.1140352)
Supplement: Supplementary file 3 [file Table_1.XLSX]

## Sheet: Tabelle1
T-cells	B-cells	Macrophages	Monocytes	Neutrophils	NK cells	Plasma cells
AMICA1	AFF3	ADAMDEC1	AGTRAP	ACSL1	KIR2DL1	GUSBP11
APBB1IP	BANK1	ADORA3	AIF1	ALPK1	KIR2DL2	IGH
ARHGAP15	BLK	AOAH	C10orf54	AQP9	KIR2DL3	IGHG3
ARHGAP25	BTLA	ARRB2	CD14	BASP1	KIR2DL4	IGJ
ARHGAP9	CCR6	ATP8B4	CD300LF	BCL6	KIR2DL5A	IGKC
BIN2	CD180	BCL2A1	CD33	CD97	KIR2DS1	IGKV1D-13
BTK	CD19	C1orf54	CD93	CEP19	KIR2DS2	IGLC1
C1orf162	CD22	C1QA	CTSD	CFLAR	KIR2DS3	IGLJ3
CCL19	CD37	C1QB	EMILIN2	CSF3R	KIR2DS5	IGLL3P
CCR7	CD72	C2	FCN1	CXCR2	KIR3DL1	IGLV@
CD2	CD79A	C3AR1	FES	DENND5A	KIR3DL2	IGLV1-44
CD27	CD79B	C5AR1	FGR	DYSF	KIR3DL3	MZB1
CD28	CR2	CCR1	GNS	FAM65B	KLRC2	TNFRSF17
CD3D	EBF1	CCRL2	GRN	FCGR2C	KLRC3	TXNDC5
CD3E	FAM129C	CD163	HCK	FPR1	KLRC4
CD3G	FCRL1	CD300A	HMOX1	GLT1D1
CD48	FCRL2	CD4	KIAA0930	GPR97
CD52	FCRL3	CD68	LILRA6	IFITM2
CD6	FCRL5	CD74	LILRB2	IL17RA
CD8A	FCRLA	CD86	LILRB3
CD96	HLA-DOB	CECR1	LRRC25
CORO1A	IGHV5-78	CLEC7A	LST1
CRTAM	KIAA0125	CMKLR1	NFAM1
CXCL9	LINC00926	CSF1R	NOTCH2
CXCR6	LOC100507616	CTSB	PILRA
CYTIP	LY9	CTSS	PLXDC2
DOCK10	MS4A1	CYBB	PRAM1
DOCK2	P2RX5	CYTH4	PSAP
DOCK8	PAX5	DPYD	PYCARD
DPEP2	PNOC	EMR2	RHOG
EVI2A	POU2F2	FCER1G	SERPINA1
EVI2B	S1PR4	FCGR1A	SLC7A7
FAM26F	SNX22	FCGR1B	TGFBI
FLI1	STAP1	FCGR2A	THEMIS2
FYB	TCL1A	FCGR3B	TIMP2
FYN	TLR10	FPR3	TPP1
GAB3	VPREB3	GPNMB	VCAN
GIMAP2		HK3
GIMAP4		HLA-DRB6
GIMAP5		IFI30
GIMAP6		IGSF6
GIMAP7		ITGAM
GMFG		ITGAX
GPR171		ITGB2
GPR18		LAIR1
GZMK		LAPTM5
HCST		LILRB4
HMHA1		LIPA
HVCN1		LY96
ICOS		MAN2B1
IL10RA		MFSD1
IL16		MNDA
IL23A		MS4A4A
IL7R		MS4A7
ITGAL		MSR1
ITK		MYO1F
KLHL6		NCKAP1L
KLRB1		NPL
LCP1		NR1H3
LY86		PLA2G7
NCF1B		PLEKHO2
NLRC3		SCPEP1
PARVG		SLAMF8
PRKCH		SLC15A3
PSTPIP1		SLC31A2
PTPRCAP		SLCO2B1
PVRIG		SNX10
RASSF5		SPI1
RCSD1		TBXAS1
RGS18		TLR8
RHOH		TMEM140
SASH3		TNFAIP2
SH2D1A		TNFRSF1B
SIRPG		TNFSF13B
SLA		TRPV2
SP140		TYMP
TARP		TYROBP
TBC1D10C		VSIG4
TNFRSF9
TRAC
TRAF3IP3
TRAT1
TRGC2
TRGV9
UBASH3A
